# Supplementary material for: Helminths of free-ranging dogs and cats in an urban natural reserve in Mexico City and their potential risk as zoonotic agents
Source: PLoS One. 2024 Sep 16;19(9):e0310302. doi: 10.1371/journal.pone.0310302 (PMC11404808; doi:10.1371/journal.pone.0310302)
Supplement: S1 Table — (XLSX) [file pone.0310302.s001.xlsx]

## Sheet: Hoja1
S1. Raw data of helmints recovered of free-ranging dogs and cats from the Reserva Ecológica del Pedregal de San Angel
				Helminths
				Cestoda					Nematoda
Animal	Species	Parasites	Collected date	Hydatigera taeniaeformis	Taenia pisiformis	Taenia rileyi	Dipylidium caninum	Mesocestoidessp.	Toxocara cati	Ancylostoma caninum	Uncinaria stenocephala
1	Felis silvetris catus	Yes	2020-05-12	-	-	-	-	-	13	-	-
2	Felis silvetris catus	No	2020-07-15	-	-	-	-	-	-	-	-
3	Felis silvetris catus	Yes	2020-10-08	6	-	-	-	-	-	-	-
4	Felis silvetris catus	Yes	2020-10-21	-	-	-	-	1	26	-	-
5	Felis silvetris catus	Yes	2020-10-22	1	-	-	1	-	1	-	-
6	Felis silvetris catus	Yes	2020-12-01	-	-	4	-	1	12	-	-
7	Felis silvetris catus	No	2020-12-10	-	-	-	-	-	-	-	-
8	Felis silvetris catus	No	2021-01-12	-	-	-	-	-	-	-	-
9	Felis silvetris catus	Yes	2021-03-29	-	-	-	-	-	13	-	-
10	Felis silvetris catus	No	2021-03-29	-	-	-	-	-	-	-	-
11	Felis silvetris catus	Yes	2021-04-01	-	-	1	-	-	14	-	-
12	Felis silvetris catus	Yes	2021-04-05	-	-	-	-	-	14	-	-
13	Felis silvetris catus	No	2021-04-08	-	-	-	-	-	-	-	-
14	Felis silvetris catus	No	2021-05-17	-	-	-	-	-	-	-	-
15	Felis silvetris catus	No	2021-05-25	-	-	-	-	-	-	-	-
16	Felis silvetris catus	No	2021-06-03	-	-	-	-	-	-	-	-
17	Felis silvetris catus	No	2021-06-16	-	-	-	-	-	-	-	-
18	Felis silvetris catus	No	2021-07-17	-	-	-	-	-	-	-	-
19	Felis silvetris catus	No	2021-07-22	-	-	-	-	-	-	-	-
20	Felis silvetris catus	No	2021-08-15	-	-	-	-	-	-	-	-
21	Felis silvetris catus	No	2021-10-13	-	-	-	-	-	-	-	-
22	Felis silvetris catus	Yes	2021-10-13	1	-	-	-	-	-	-	-
23	Felis silvetris catus	Yes	2021-10-26	3	-	-	-	29	8	-	-
24	Felis silvetris catus	No	2021-12-17	-	-	-	-	-	-	-	-
25	Felis silvetris catus	Yes	2022-11-15	-	-	-	21	-	6	-	-
26	Felis silvetris catus	Yes	2022-11-24	-	-	-	9	-	-	-	-
27	Felis silvetris catus	Yes	2022-04-26	-	-	-	11	-	1	-	-
28	Felis silvetris catus	No	2022-04-26	-	-	-	-	-	-	-	-
29	Felis silvetris catus	Yes	2022-04-27	-	-	-	10	-	1	-	-
30	Felis silvetris catus	Yes	2022-05-05	-	-	-	-	-	8	-	-
31	Felis silvetris catus	Yes	2022-06-15	1	-	-	4	-	9	-	-
32	Felis silvetris catus	Yes	2022-06-15	-	-	-	-	3	5	-	-
33	Felis silvetris catus	Yes	2022-06-16	1	-	-	1	-	4	-	-
34	Felis silvetris catus	Yes	2022-06-21	-	-	-	-	157	17	-	-
35	Felis silvetris catus	Yes	2022-06-22	-	-	1	-	450	9	-	-
36	Felis silvetris catus	Yes	2022-06-22	4	-	1	-	2	4	-	-
37	Canis lupus familiaris	Yes	2022-10-13	-	-	-	3	-	-	-	-
38	Canis lupus familiaris	Yes	2022-11-11	-	-	-	-	-	-	22	-
39	Canis lupus familiaris	Yes	2022-03-24	-	2	-	-	-	-	-	-
40	Canis lupus familiaris	Yes	2022-03-24	-	-	-	25	-	-	-	-
41	Canis lupus familiaris	Yes	2023-04-01	-	3	-	5	-	-	7	18
42	Canis lupus familiaris	Yes	2023-04-06	-	1	-	11	-	-	5	20
43	Canis lupus familiaris	Yes	2023-04-17	-	138	-	14	-	-	-	-
			Total	17	144	7	115	643	165	34	38
			MEB	4	5	1	7	1	6	3	3
			Stained	2	12	2	30	60	N/A	N/A	N/A
			Digestion	4	6	2	3	N/A	N/A	N/A	N/A
			Molecular	10	4	7	2	3	5	3	3
			Cleared	N/A	N/A	N/A	N/A	N/A	154	31	35
